# Supplementary material for: Impact of Biometric Patient Data, Probiotic Supplementation, and Selected Gut Microorganisms on Calprotectin, Zonulin, and sIgA Concentrations in the Stool of Adults Aged 18–74 Years
Source: Biomolecules. 2022 Nov 29;12(12):1781. doi: 10.3390/biom12121781 (PMC9775524; doi:10.3390/biom12121781)
Supplement: Supplementary file 1 [file biomolecules-12-01781-s001.zip]

Archive with 1 entries (1 files):
- biomolecules-2040642-supplementary.pdf
